# Supplementary material for: Efficacy and Safety of Tripterygium Wilfordii Hook. F for Connective Tissue Disease-Associated Interstitial Lung Disease:A Systematic Review and Meta-Analysis
Source: Front Pharmacol. 2021 Jun 10;12:691031. doi: 10.3389/fphar.2021.691031 (PMC8222720; doi:10.3389/fphar.2021.691031)
Supplement: Supplementary file 1 [file Table1.XLS]

## Sheet: Sheet1
		TABLE 1 | The characteristics of the included trials.
Study	No.	Gender（M/F）		Average age（Y）		Interventions		Duration（M）	Outcomes
	T/C	T	C	T	C	T	C	T/C
Gao, 2020	25/30	2021-09-16	2021-11-19	52.95±6.32	52.82±6.41	TwHF+CTX	CTX	2021-12-12	②⑦⑧⑪⑫⑬
Chen et al., 2020	50/50	22/28	20/30	45.42±9.37	46.34±9.65	TwHF+PAT	PAT	2021-06-06	①②③④⑦⑧⑨⑪⑫⑬
Fan et al., 2020	30/30	16/14	17/13	54.37±3.52	55.18±3.37	TwHF+MP	MP	2021-06-06	①②⑧⑨⑩
Chen H et al., 2020	20/20	2021-07-13	2021-08-12	53.58±2.06	52.97±1.05	TwHF+PAT	PAT	2021-06-06	①⑤⑥
Li et al., 2017	41/39	16/25	16/23	57.7±10.3	56.9±10.5	TwHF+CTX	CTX	2021-06-06	①②③④⑤⑪⑫⑬
Yang et al., 2017	30/30	2021-02-28	2021-02-28	50.3±7.7	48.4±8.1	TwHF+PAT	CTX+PAT	2021-06-06	②⑥
Lin et al., 2017	37/37	2021-12-25	2021-10-27	57.4±7.5	56.3±6.9	TwHF+PAT	PAT	2021-06-06	①②⑤⑥⑧⑨⑩
Hu, 2017	31/30	17/44		56		TwHF+PAT+CTX	PAT+CTX	2021-06-06	②⑦⑧
Dong, 2017	60/60	22/38	20/40	50±3.43	51±2.78	TwHF+DXM+CTX	DXM+CTX	2021-07-07	⑦⑧
