# Supplementary material for: Efficacy and Safety of Tripterygium Wilfordii Hook. F for Connective Tissue Disease-Associated Interstitial Lung Disease:A Systematic Review and Meta-Analysis
Source: Front Pharmacol. 2021 Jun 10;12:691031. doi: 10.3389/fphar.2021.691031 (PMC8222720; doi:10.3389/fphar.2021.691031)
Supplement: Supplementary file 2 [file Table2.XLS]

## Sheet: Sheet1
	TABLE 2 | Adverse events reported in the studies
	Study	Adverse events
		Intervention	Control
	Fan et al., 2020	One alopecia; no hyperglycemia and infection; one transaminase increased	Three alopecia; two hyperglycemia, infections and transaminase increased
	Chen et al., 2020	Three gastrointestinal symptoms; one headache	Three gastrointestinal symptoms and headache
	Gao, 2020	Two gastrointestinal symptoms	Three gastrointestinal symptoms; one headache
	Chen H et al., 2020	One menstrual disorder and leukopenia; no hyperglycemia	Two menstrual disorders and hyperglycemia; no leukopenia
	Hu, 2017	Five cushing syndrome; seven menstrual disorders; one hyperglycemia; no alopecia; ten gastrointestinal symptoms; two transaminase increased and infections; eight leukopenia	Nineteen cushing syndrome; three menstrual disorders; six hyperglycemia; three alopecia; sixteen gastrointestinal symptoms; three transaminase increased; four infections; nine leukopenia
	Li et al., 2017	Five alopecia ; six gastrointestinal symptoms; three mouth ulcers	Five alopecia and gastrointestinal symptoms; four mouth ulcers
	Lin et al., 2017	Four alopecia; eight menstrual disorders; five hyperglycemia, infections and transaminase increased; four leukopenia	One alopecia; four menstrual disorders; six hyperglycemia; three infections; two transaminase increased; one leukopenia
	Yang et al., 2017	No adverse events	Three infections and thrombocytopenia; two leukopenia and transaminase increased; one gastrointestinal symptoms
